# Supplementary material for: Fringe-positive Golgi outposts unite temporal Furin 2 convertase activity and spatial Delta signal to promote dendritic branch retraction
Source: Cell Rep. Author manuscript; Available in PMC 2024 Oct 9. (PMC11463699; doi:10.1016/j.celrep.2022.111372)
Supplement: 2 [file NIHMS1838957-supplement-2.xlsx]

## Sheet: Table S1
Table S1. Statistical analysis. Related to Figures 1, 2, 3, 4, 5, 6, 7, S1, S3, S4, and S7
Figure	Data	Statistical methold	Data groups (sample size n)	Comparisons	p-value (exact or approximate)
Figure 1D	percentages of terminal branches for different dynamics				p-value (exact or approximate)
					data group 1 / data group 2
					E3 / M3	E3 / L3	M3 / L3
		Student's t-test	E3 (n=3)	stalling	0.410226	0.07914	0.221395
			M3 (n=3)	elimination	0.301772	0.213706	0.956117
			L3 (n=3)	retraction	0.0227234	0.00121193	0.0163665
				extension	0.415981	0.00236676	0.00214764
				de novo	0.0133427	0.00272524	0.690183
Figure 1E	length change per branch				data group 1 / data group 2
					E3 / M3	E3 / L3	M3 / L3
		Student's t-test	E3 (n=422)	de novo	0.00592597	0.00683402	0.79667
			M3 (n=499)	extension	<0.001	<0.001	0.0455946
			L3 (n=509)	retraction	0.417591	0.403933	0.0300176
				elimination	0.980317	0.320093	0.375584
Figure 1F	net length change			data group 1 / data group 2	p-value (exact or approximate)
		Student's t-test	E3 (n=422)	E3 / M3	<0.001
			M3 (n=499)	E3 / L3	<0.001
			L3 (n=509)	M3 / L3	<0.001
Figure 2C	Fng puncta # / neuron			data group 1 / data group 2	p-value (exact or approximate)						0	20	40	60	80	100	120	140	160	180	200	220	240	260	280	300	320	340	360	380	400	420	440
		ANOVA	E3 (n=10)	E3 / M3	<0.001				Bonferroni's test	E3 / M3		0.66	>0.99	>0.99	0.79	<0.001	<0.001	<0.001	<0.001	<0.001	<0.001	<0.001	0.01	>0.99	>0.99	>0.99	>0.99	>0.99	>0.99	>0.99	>0.99	>0.99	>0.99
			M3 (n=10)	E3 / L3	<0.001					E3 / L3		0.08	>0.99	0.67	0.13	<0.001	<0.001	<0.001	<0.001	<0.001	<0.001	<0.001	<0.001	<0.001	0.02	0.53	0.45	>0.99	>0.99	>0.99	>0.99	>0.99	>0.99
			L3 (n=8)	M3 / L3	<0.001					M3 / L3		>0.99	>0.99	>0.99	>0.99	>0.99	>0.99	>0.99	>0.99	0.97	>0.99	>0.99	>0.99	0.08	>0.99	>0.99	>0.99	>0.99	>0.99	>0.99	>0.99	>0.99	>0.99
Figure 2D	Fng puncta % / normalized radius			data group 1 / data group 2	p-value (exact or approximate)						0	0.1	0.2	0.3	0.4	0.5	0.6	0.7	0.8	0.9	1	1.1	1.2	1.3	1.4	1.5	1.6
		ANOVA	E3 (n=10)	E3 / M3	<0.001				Bonferroni's test	E3 / M3		<0.001	<0.001	<0.001	>0.99	>0.99	0.2	0.03	0.05	0.003	0.004	>0.99	>0.99	>0.99	>0.99	>0.99	>0.99
			M3 (n=10)	E3 / L3	<0.001					E3 / L3		<0.001	<0.001	0.003	>0.99	>0.99	0.01	<0.001	0.06	<0.001	0.008	>0.99	>0.99	>0.99	>0.99	>0.99	>0.99
			L3 (n=8)	M3 / L3	>0.99
Figure 2G	percentages of Fng-positive GOPs (proximal)	Student's t-test		data group 1 / data group 2	p-value (exact or approximate)
			E3 (n=13)	E3 / M3	0.1912
			M3 (n=8)	E3 / L3	0.0003
			L3 (n=10)	M3 / L3	0.0286
Figure 2H	percentages of Fng-positive GOPs (distal)	Student's t-test		data group 1 / data group 2	p-value (exact or approximate)
			E3 (n=23)	E3 / M3	<0.0001
			M3 (n=16)	E3 / L3	<0.0001
			L3 (n=15)	M3 / L3	<0.0001
Figure 3D	percentages of terminal branches for different dynamics				data group 1 / data group 2
					E3 ppk-GAL4 / fng-RNAi	M3 ppk-GAL4 / fng-RNAi	L3 ppk-GAL4 / fng-RNAi
		Student's t-test	E3 (n=3)	stalling	0.181249	0.427349	0.143691
			M3 (n=3)	elimination	0.139849	0.387011	0.640735
			L3 (n=3)	retraction	0.137341	0.00648456	0.00204126
				extension	0.134087	0.218329	0.0287524
				de novo	0.181267	0.0279584	0.0307426
Figure 3E	length changes per branch (E3)				data group 1 / data group 2
					M3 ppk-GAL4 / fng-RNAi
		Student's t-test	fng-RNAi E3 (n=466)	de novo	0.988
				extension	0.8085
				retraction	0.3735
				elimination	0.6418
Figure 3F	length changes per branch (M3)				data group 1 / data group 2
					M3 ppk-GAL4 / fng-RNAi
		Student's t-test	fng-RNAi M3 (n=608)	de novo	0.019474
				extension	<0.001
				retraction	0.625656
				elimination	0.0453949
Figure 3G	length changes per branch (L3)				data group 1 / data group 2
					L3 ppk-GAL4 / fng-RNAi
		Student's t-test	fng-RNAi L3 (n=590)	de novo	<0.001
				extension	0.00778819
				retraction	0.555608
				elimination	0.348108
Figure 3H	net length changes			data group 1 / data group 2	p-value (exact or approximate)
		Student's t-test	fng-RNAi E3 (n=466)	E3 ppk-GAL4 / fng-RNAi	0.9846
			fng-RNAi M3 (n=608)	M3 ppk-GAL4 / fng-RNAi	<0.001
			fng-RNAi L3 (n=590)	L3 ppk-GAL4 / fng-RNAi	<0.001
Figure 3J	distance	Student's t-test		data group 1 / data group 2	p-value (exact or approximate)
			Fng+-GOP (+) (n=30)	Fng+-GOP (+) / (-)	0.0176
			Fng+-GOP (-) (n=30)
Figure 3K	displacement	Student's t-test		data group 1 / data group 2	p-value (exact or approximate)
			Fng+-GOP (+) (n=30)	Fng+-GOP (+) / (-)	<0.0001
			Fng+-GOP (-) (n=30)
Figure 3M	terminal branch numbers	Student's t-test		data group 1 / data group 2	p-value (exact or approximate)
			ppk-GAL4 (n=12)	ppk-GAL4 / fng-RNAi#1	0.0076
			fng-RNAi#1 (n=12)	ppk-GAL4 / fng-RNAi#2	<0.0001
			fng-RNAi#2 (n=8)	ppk-GAL4 / fng-OE	<0.0001
			fng-OE (n=10)
Figure 4B	terminal branch numbers	Student's t-test		data group 1 / data group 2	p-value (exact or approximate)
			ppk-GAL4 (n=12)	ppk-GAL4 / Fur2-RNAi	0.0002
			Fur2-RNAi#1 (n=9)	ppk-GAL4 / Fur2-OE	<0.0001
			Fur2-OE (n=9)	ppk-GAL4 / Fur2-GFP#1	<0.0001
			Fur2-GFP#1 (n=6)	ppk-GAL4 / Fur2-GFP#2	<0.0001
			Fur2-GFP#2 (n=5)	ppk-GAL4 / Fur2-RNAi, fng-RNAi	<0.0001
			Fur2-RNAi#1, fng-RNAi (n=13)	Fur2-RNAi / Fur2-RNAi, fng-RNAi	<0.0001
				fng-RNAi / Fur2-RNAi, fng-RNAi	0.8448
Figure 4D	GFP/tdTomato (a.u.)	Student's t-test		data group 1 / data group 2	p-value (exact or approximate)
			E3 (n=7)	E3 / M3	0.0002
			M3 (n=5)	E3 / L3	<0.0001
			L3 (n=4)	M3 / L3	0.0174
Figure 4G	percentages of Fng-positive GOPs (M3 stage)	Student's t-test	proximal	data group 1 / data group 2	p-value (exact or approximate)
			control (n=39)	control / Fur2-RNAi	<0.0001
			Fur2-RNAi (n=20)	control / Fur2-OE	<0.0001
			Fur2-OE (n=35)
			distal	data group 1 / data group 2	p-value (exact or approximate)
			control (n=67)	control / Fur2-RNAi	<0.0001
			Fur2-RNAi (n=37)	control / Fur2-OE	<0.0001
			Fur2-OE (n=62)
Figure 4I	percentages of Fng-positive GOPs (L3 stage)	Student's t-test	proximal	data group 1 / data group 2	p-value (exact or approximate)
			control (n=30)	control / Fur2-RNAi	<0.0001
			Fur2-RNAi (n=20)	control / Fur2-OE	0.0065
			Fur2-OE (n=24)
			distal	data group 1 / data group 2	p-value (exact or approximate)
			control (n=72)	control / Fur2-RNAi	0.0003
			Fur2-RNAi (n=52)	control / Fur2-OE	<0.0001
			Fur2-OE (n=59)
Figure 5D	percentages of Fng and Fng-m1/2-positive GOPs	Student's t-test	M3 proximal	data group 1 / data group 2	p-value (exact or approximate)
			fng (n=8)	fng / fng-m1/2	0.0140727
			fng-m1/2 (n=37)
			M3 distal
			fng (n=16)	fng / fng-m1/2	0.00216872
			fng-m1/2 (n=53)
			L3 proximal
			fng (n=10)	fng / fng-m1/2	0.0828937
			fng-m1/2 (n=34)
			L3 distal
			fng (n=15)	fng / fng-m1/2	0.000357715
			fng-m1/2 (n=83)
Figure 5F	percentages of Fng-m1/2-positive GOPs	Student's t-test	M3 proximal	data group 1 / data group 2	p-value (exact or approximate)
			control (n=33)	control / Fur2-RNAi	0.809559
			Fur2-RNAi (n=29)
			M3 distal
			control (n=69)	control / Fur2-RNAi	0.0599721
			Fur2-RNAi (n=71)
			L3 proximal
			control (n=35)	control / Fur2-OE	0.0724
			Fur2-OE (n=49)
			L3 distal
			control (n=75)	control / Fur2-OE	0.736841
			Fur2-OE (n=94)
Figure 5H	terminal branch numbers	Student's t-test		data group 1 / data group 2	p-value (exact or approximate)
			fng-GFP (control) (n=10)	fng control / fng, Fur2	<0.0001
			fng-GFP, Fur2 (n=10)	fng control / fng-m1/2 control	0.0011
			fng-m1/2-GFP (control) (n=6)	fng-m1/2 control / fng-m1/2, Fur2	0.3384
			fng-m1/2-GFP, Fur2 (n=8)
Figure 6C	terminal branch numbers	Student's t-test		data group 1 / data group 2	p-value (exact or approximate)
			ppk-GAL4 (n=12)	ppk-GAL4 / N-RNAi	0.0021
			N-RNAi (n=11)	ppk-GAL4 / N-OE	0.0759
			N-OE (n=8)	ppk-GAL4 / ND2155	<0.0001
			ND2155 (n=10)	ND2155 / D4-5	<0.0001
			D4-5 (n=10)	ND2155 / 3YF	<0.0001
			3YF (n=10)	ppk-GAL4 / D4-5	<0.0001
				ppk-GAL4 / 3YF	<0.0001
Figure 6F				data group 1 / data group 2	p-value (exact or approximate)
	terminal branch numbers	Student's t-test	A58-GAL4 (n=8)	A58-GAL4 / Dl-RNAi	<0.0001
			Dl-RNAi (n=10)	A58-GAL4 / Dl-OE	<0.0001
			Dl-OE (n=7)
Figure 7B	actin blob numbers / 10 min, 10 mm of dendrite	Student's t-test	M3	data group 1 / data group 2	p-value (exact or approximate)
			ppk-GAL4 (n=50)	ppk-GAL4/ fng-RNAi	<0.0001
			fng-RNAi (n=20)	ppk-GAL4/ fng-OE	<0.0001
			fng-OE (n=50)
			L3	data group 1 / data group 2	p-value (exact or approximate)
			ppk-GAL4 (n=50)	ppk-GAL4/ fng-RNAi	0.0002
			fng-RNAi (n=20)	ppk-GAL4/ fng-OE	<0.0001
			fng-OE (n=50)	ppk-GAL4 M3 / ppk-GAL4 L3	<0.0001
Figure 7D	larval aversive response latency	Student's t-test		data group 1 / data group 2	p-value (exact or approximate)
			control (n=9)	control / fng-RNAi	<0.0001
			fng-RNAi (n=29)
Figure S1C	number of GOPs	Student's t-test		data group 1 / data group 2	p-value (exact or approximate)
			E3 (n=4)	E3 / M3	0.159671
			M3 (n=4)	E3 / L3	0.00718345
			L3 (n=4)	M3 / L3	0.232615
Figure S1E	arbor area	Student's t-test		data group 1 / data group 2	p-value (exact or approximate)
			E3 (n=4)	E3 / M3	0.0008
			M3 (n=4)	E3 / L3	0.0007
			L3 (n=4)	M3 / L3	0.167219
Figure S1F	GOP # / neuron	ANOVA		data group 1 / data group 2	p-value (exact or approximate)						0	20	40	60	80	100	120	140	160	180	200	220	240	260	280	300	320	340
			E3 (n=4)	E3 / M3	0.11
			M3 (n=4)	E3 / L3	0.009				Bonferroni's test	E3 / L3		0.1	<0.001	>0.99	>0.99	>0.99	>0.99	>0.99	>0.99	0.46	<0.001	0.07	0.46	0.37	0.04	0.55	>0.99	>0.99
			L3 (n=4)	M3 / L3	0.2
Figure S1G	GOP % / neuron	ANOVA		data group 1 / data group 2	p-value (exact or approximate)
			E3 (n=4)	E3 / M3	>0.99
			M3 (n=4)	E3 / L3	>0.99
			L3 (n=4)	M3 / L3	>0.99
Figure S3A	Fng puncta # / neuron	Student's t-test		data group 1 / data group 2	p-value (exact or approximate)
			E3 (n=10)	E3 / M3	<0.0001
			M3 (n=10)	E3 / L3	<0.0001
			L3 (n=8)	M3 / L3	0.114359
Figure S4B	fng-GAL4 GFP/tdTomato (a.u.)	Student's t-test		data group 1 / data group 2	p-value (exact or approximate)
			E3 (n=6)	E3 / M3	0.0622052
			M3 (n=6)	E3 / L3	0.530729
			L3 (n=6)	M3 / L3	0.276301
Figure S4D	terminal branch numbers	Student's t-test		data group 1 / data group 2	p-value (exact or approximate)
			control (n=12)	ppk-GAL4 / Fur1-RNAi	<0.0001
			Fur1-RNAi (n=9)	ppk-GAL4 / TppII-RNAi#1	<0.0001
			TppII-RNAi#1 (n=12)	ppk-GAL4 / TppII-RNAi#2	0.00600456
			TppII-RNAi#2 (n=6)	ppk-GAL4 / amon-RNAi#1	0.0185443
			amon-RNAi#1 (n=5)	ppk-GAL4 / amon-RNAi#2	<0.0001
			amon-RNAi#2 (n=6)
Figure S4F	terminal branch numbers	Student's t-test		data group 1 / data group 2	p-value (exact or approximate)
			control (n=11)	control / Fur2A	<0.0001
			Fur2A (n=10)	control / Fur2A, Fur2-GFP	0.153667
			Fur2A, Fur2-GFP (n=7)	control / Fur2A, Fur2-RFP	0.0276
			Fur2A, Fur2-RFP (n=7)	Fur2A / Fur2A, Fur2-GFP	0.00082143
				Fur2A / Fur2A, Fur2-RFP	0.000211495
Figure S7B	Total dendritic length	Student's t-test		data group 1 / data group 2	p-value (exact or approximate)
S7B			control (n=11)	control / N-OE	<0.0001
			N-OE (n=8)
